# Supplementary material for: The Production of γ-Aminobutyric Acid from Free and Immobilized Cells of Levilactobacillus brevis Cultivated in Anaerobic and Aerobic Conditions
Source: Microorganisms. 2022 Nov 3;10(11):2184. doi: 10.3390/microorganisms10112184 (PMC9699244; doi:10.3390/microorganisms10112184)
Supplement: Supplementary file 1 [file microorganisms-10-02184-s001.zip]

Archive with 1 entries (1 files):
- microorganisms-1984267-supplementary.pdf
